# Supplementary material for: Impact of Immunosuppressive Therapy on the Performance of Latent Tuberculosis Screening Tests in Patients with Inflammatory Bowel Disease: A Systematic Review and Meta-Analysis
Source: J Pers Med. 2022 Mar 21;12(3):507. doi: 10.3390/jpm12030507 (PMC8953543; doi:10.3390/jpm12030507)
Supplement: Supplementary file 1 [file jpm-12-00507-s001.zip]

Archive with 1 entries (1 files):
- jpm-1626999-supplementary.pdf
